# Supplementary material for: Effects of Transcutaneous Electroacupuncture Stimulation (TEAS) on Eyeblink, EEG, and Heart Rate Variability (HRV): A Non-Parametric Statistical Study Investigating the Potential of TEAS to Modulate Physiological Markers
Source: Sensors (Basel). 2025 Jul 18;25(14):4468. doi: 10.3390/s25144468 (PMC12299896; doi:10.3390/s25144468)
Supplement: Supplementary file 1 [file sensors-25-04468-s001.zip]

Archive with 2 entries (1 files):
- sensors-3670001-supplementary/
- sensors-3670001-supplementary/sensors-3670001-supplementary.pdf
